# Supplementary material for: Treatment with Bifidobacteria can suppress Aβ accumulation and neuroinflammation in APP/PS1 mice
Source: PeerJ. 2020 Oct 28;8:e10262. doi: 10.7717/peerj.10262 (PMC7602682; doi:10.7717/peerj.10262)
Supplement: Supplemental Information 1 [file peerj-08-10262-s001.zip]

Archive with 38 entries (31 files):
- raw data1/
- raw data1/FIG1/
- raw data1/FIG1/AD  hippocampus.png
- raw data1/FIG1/AD cortex .png
- raw data1/FIG1/AD+Bi cortex .png
- raw data1/FIG1/AD+Bi hippocampus.png
- raw data1/FIG1/ThS  Aa┬ number hippocampus.pzf
- raw data1/FIG1/ThS Aa┬ area cortex.pzf
- raw data1/FIG1/ThS Aa┬ area hippocampus.pzf
- raw data1/FIG1/ThS Aa┬ number cortex.pzf
- raw data1/FIG2/
- raw data1/FIG2/IF/
- raw data1/FIG2/IF/AD+Bi 5X cortex.png
- raw data1/FIG2/IF/AD+Bi 5X hippocampus.png
- raw data1/FIG2/IF/AD-1 5X Cortex.png
- raw data1/FIG2/IF/AD-1 5X hippocampus.png
- raw data1/FIG2/IH/
- raw data1/FIG2/IH/AD cortex10.0x .png
- raw data1/FIG2/IH/AD hippocampus10.0x.png
- raw data1/FIG2/IH/AD+Bi cortex 10.0x .png
- raw data1/FIG2/IH/AD+Bi hippocampus 10.0x.png
- raw data1/FIG2/IH Aa┬ area cortex.pzf
- raw data1/FIG2/IH Aa┬ area hippocampus.pzf
- raw data1/FIG2/IH Aa┬ number  hippocampus.pzf
- raw data1/FIG2/IH Aa┬ number cortex.pzf
- raw data1/FIG3/
- raw data1/FIG3/cortex insoluble.png
- raw data1/FIG3/cortex soluble.png
- raw data1/FIG3/hippocampus insoluble.png
- raw data1/FIG3/hippocampus soluble.png
- raw data1/FIG3/insoluble Aa┬ cortex.pzf
- raw data1/FIG3/insoluble Aa┬ hippocampus.pzf
- raw data1/FIG3/soluble Aa┬ cortex.pzf
- raw data1/FIG3/soluble Aa┬ hippocampus.pzf
- raw data1/FIG5/
- raw data1/FIG5/PCR bands.png
- raw data1/FIG5/TNFa┴   IL-1a┬.pzf
- raw data1/FIG5/TNFa┴ IL1a┬ GAPDH .png
