# Supplementary material for: Treatment with Bifidobacteria can suppress Aβ accumulation and neuroinflammation in APP/PS1 mice
Source: PeerJ. 2020 Oct 28;8:e10262. doi: 10.7717/peerj.10262 (PMC7602682; doi:10.7717/peerj.10262)
Supplement: Supplemental Information 2 [file peerj-08-10262-s002.zip]

Archive with 37 entries (27 files):
- raw data2-1/
- raw data2-1/FIG4/
- raw data2-1/FIG4/AD+Bi Aa┬ Iba-1 confocal/
- raw data2-1/FIG4/AD+Bi Aa┬ Iba-1 confocal/AD/
- raw data2-1/FIG4/AD+Bi Aa┬ Iba-1 confocal/AD/Experiment_2TAO AD  63X  -3_z0.png
- raw data2-1/FIG4/AD+Bi Aa┬ Iba-1 confocal/AD/Experiment_2TAO AD  63X  -3_z0_ch00.png
- raw data2-1/FIG4/AD+Bi Aa┬ Iba-1 confocal/AD/Experiment_2TAO AD  63X  -3_z0_ch01.png
- raw data2-1/FIG4/AD+Bi Aa┬ Iba-1 confocal/AD/Experiment_2TAO AD  63X  -3_z0_ch02.png
- raw data2-1/FIG4/AD+Bi Aa┬ Iba-1 confocal/ADú1⁄2BI/
- raw data2-1/FIG4/AD+Bi Aa┬ Iba-1 confocal/ADú1⁄2BI/Experiment_3TAO AD+Bi  63X  -2_z0.png
- raw data2-1/FIG4/AD+Bi Aa┬ Iba-1 confocal/ADú1⁄2BI/Experiment_3TAO AD+Bi  63X  -2_z0_ch00.png
- raw data2-1/FIG4/AD+Bi Aa┬ Iba-1 confocal/ADú1⁄2BI/Experiment_3TAO AD+Bi  63X  -2_z0_ch01.png
- raw data2-1/FIG4/AD+Bi Aa┬ Iba-1 confocal/ADú1⁄2BI/Experiment_3TAO AD+Bi  63X  -2_z0_ch02.png
- raw data2-1/FIG4/Iba-1.pzfx
- raw data2-1/FIG4/Iba1.png
- raw data2-1/FIG4/actin.png
- raw data2-1/FIG4/║ú┬φ/
- raw data2-1/FIG4/║ú┬φ/AD/
- raw data2-1/FIG4/║ú┬φ/AD/4-L13_7.0x.png
- raw data2-1/FIG4/║ú┬φ/AD/4-L1_63.0x.png
- raw data2-1/FIG4/║ú┬φ/AD/4-L1_7.0x.png
- raw data2-1/FIG4/║ú┬φ/AD/4-L2_7.0x.png
- raw data2-1/FIG4/║ú┬φ/AD+BI/
- raw data2-1/FIG4/║ú┬φ/AD+BI/4-M12_7.0x.png
- raw data2-1/FIG4/║ú┬φ/AD+BI/4-M13_7.0x.png
- raw data2-1/FIG4/║ú┬φ/AD+BI/4-M1_63.0x.png
- raw data2-1/FIG4/║ú┬φ/AD+BI/4-M1_7.0x.png
- raw data2-1/FIG4/║ú┬φ/WT/
- raw data2-1/FIG4/║ú┬φ/WT/4-J12_7.0x.png
- raw data2-1/FIG4/║ú┬φ/WT/4-J1_63.0x.png
- raw data2-1/FIG4/║ú┬φ/WT/4-J1_7.0x.png
- raw data2-1/FIG4/║ú┬φ/WT/4-J3_7.0x.png
- raw data2-1/FIG4/║ú┬φ/WT +BI/
- raw data2-1/FIG4/║ú┬φ/WT +BI/4-K1_63.0x.png
- raw data2-1/FIG4/║ú┬φ/WT +BI/4-K22_7.0x.png
- raw data2-1/FIG4/║ú┬φ/WT +BI/4-K23_7.0x.png
- raw data2-1/FIG4/║ú┬φ/WT +BI/4-K2_7.0x.png
