# Supplementary material for: Treatment with Bifidobacteria can suppress Aβ accumulation and neuroinflammation in APP/PS1 mice
Source: PeerJ. 2020 Oct 28;8:e10262. doi: 10.7717/peerj.10262 (PMC7602682; doi:10.7717/peerj.10262)
Supplement: Supplemental Information 3 [file peerj-08-10262-s003.zip]

Archive with 21 entries (16 files):
- raw data2-2/
- raw data2-2/AD/
- raw data2-2/AD/4-L11_10.0x.png
- raw data2-2/AD/4-L12_10.0x.png
- raw data2-2/AD/4-L1_10.0x.png
- raw data2-2/AD/4-L1_63.0x.png
- raw data2-2/AD+BI/
- raw data2-2/AD+BI/4-M12_10.0x.png
- raw data2-2/AD+BI/4-M13_10.0x.png
- raw data2-2/AD+BI/4-M1_10.0x.png
- raw data2-2/AD+BI/4-M1_63.0x.png
- raw data2-2/WT/
- raw data2-2/WT/4-J12_10.0x.png
- raw data2-2/WT/4-J13_10.0x.png
- raw data2-2/WT/4-J1_10.0x.png
- raw data2-2/WT/4-J1_63.0x.png
- raw data2-2/WT +BI/
- raw data2-2/WT +BI/4-K12_10.0x.png
- raw data2-2/WT +BI/4-K13_10.0x.png
- raw data2-2/WT +BI/4-K1_10.0x.png
- raw data2-2/WT +BI/4-K1_63.0x.png
